# Supplementary material for: The biomechanical role of extra-axonemal structures in shaping the flagellar beat of Euglena gracilis
Source: eLife. 2021 Apr 26;10:e58610. doi: 10.7554/eLife.58610 (PMC8075587; doi:10.7554/eLife.58610)
Supplement: Figure 6—source code 1. [file elife-58610-fig6-code1.zip]

Archive with 2 entries (2 files):
- Figure 6 - Code/equilibria.m
- Figure 6 - Code/readme.txt
