# Supplementary material for: The biomechanical role of extra-axonemal structures in shaping the flagellar beat of Euglena gracilis
Source: eLife. 2021 Apr 26;10:e58610. doi: 10.7554/eLife.58610 (PMC8075587; doi:10.7554/eLife.58610)
Supplement: Figure 7—source code 1. [file elife-58610-fig7-code1.zip]

Archive with 4 entries (4 files):
- Figure 7 - Codes/dynamics_animation.m
- Figure 7 - Codes/dynamics_solver.m
- Figure 7 - Codes/readme.txt
- Figure 7 - Codes/tubeplot.m
