# Supplementary material for: The biomechanical role of extra-axonemal structures in shaping the flagellar beat of Euglena gracilis
Source: eLife. 2021 Apr 26;10:e58610. doi: 10.7554/eLife.58610 (PMC8075587; doi:10.7554/eLife.58610)
Supplement: Figure 7—source code 1. [file elife-58610-fig7-code1.zip › Figure 7 - Codes/readme.txt]

Put the files "dynamics_solver.m", "dynamics_animation.m", and "tubeplot.m" in a shared folder. 
First run the Matlab code "dynamics_solver.m" to calculate the flagellar waveforms and to visualize the graphs in Figure 7.
Then, within the same Matlab workspace, run "dynamics_animation.m" to visualize a 3d animation of the calculated flagellar waveforms.
