# Supplementary material for: The biomechanical role of extra-axonemal structures in shaping the flagellar beat of Euglena gracilis
Source: eLife. 2021 Apr 26;10:e58610. doi: 10.7554/eLife.58610 (PMC8075587; doi:10.7554/eLife.58610)
Supplement: Appendix 5—figure 1—source code 1. [file elife-58610-app5-fig1-code1.zip › Figure 1 Appendix 5 - Code/readme.txt]

Run the Matlab code "swim.m" from a folder containing the data files "u1.mat" and "u2.mat" 
to visualize the graphs in Appendix 5 Figure 1.
